# Supplementary material for: Impact of Simulated Astigmatism on Visual Acuity, Stereopsis, and Reading in Young Adults
Source: Vision (Basel). 2025 Dec 16;9(4):99. doi: 10.3390/vision9040099 (PMC12737380; doi:10.3390/vision9040099)
Supplement: Supplementary file 1 [file vision-09-00099-s001.zip]

Archive with 1 entries (1 files):
- vision-3941508-supplementary.pdf
